# Supplementary material for: Ultrasound-induced gelation of a giant macrocycle
Source: Chem Commun (Camb). 2018 Sep 11;54(77):10874–7. doi: 10.1039/c8cc04742a (PMC6156880; doi:10.1039/c8cc04742a)
Supplement: Supplementary file 3 [file CC-054-C8CC04742A-s003.cif]

# Electronic Supplementary Material (ESI) for ChemComm.
# This journal is © The Royal Society of Chemistry 2018

####################################################################### 
# 
# This file contains crystal structure data downloaded from the 
# Cambridge Structural Database (CSD) hosted by the Cambridge 
# Crystallographic Data Centre (CCDC).
# 
# Full information about CCDC data access policies and citation 
# guidelines are available at http://www.ccdc.cam.ac.uk/access/V1 
# 
# Audit and citation data items may have been added by the CCDC. 
# Please retain this information to preserve the provenance of 
# this file and to allow appropriate attribution of the data. 
# 
#######################################################################

data_CH_B2_0008
_database_code_depnum_ccdc_archive 'CCDC 1838654'
_audit_update_record             
;
2018-04-20 deposited with the CCDC.
2018-07-24 downloaded from the CCDC.
;
#===============================================================================
_audit_creation_method           SHELXL-2014/7

#-------------------------------------------------------------------------------
# Inserted by local software: cifUpdate ver. 3.0  (Andrew D. Bond, July 2015)
#-------------------------------------------------------------------------------
_cambridge_user_name             'Diego Nunez'
_cambridge_user_crsid            dn325
_cambridge_supervisor_name       'Chris Hunter'
_cambridge_supervisor_crsid      ch664
_cambridge_crystallographer_name 'Andrew Bond'
_cambridge_crystallographer_crsid adb29
_cambridge_sample_id             DN507-3-F3
_cambridge_data_id               CH_B2_0008

_database_code_CSD               ?
#-------------------------------------------------------------------------------

_chemical_name_systematic        ?
_chemical_name_common            ?
_chemical_melting_point          ?
_chemical_formula_moiety         'C34 H40 N2 O6'
_chemical_formula_sum            'C34 H40 N2 O6'
_chemical_formula_weight         572.68

loop_
_atom_type_symbol
_atom_type_description
_atom_type_scat_dispersion_real
_atom_type_scat_dispersion_imag
_atom_type_scat_source
C C 0.0181 0.0091 'International Tables Vol C Tables 4.2.6.8 and 6.1.1.4'
H H 0.0000 0.0000 'International Tables Vol C Tables 4.2.6.8 and 6.1.1.4'
N N 0.0311 0.0180 'International Tables Vol C Tables 4.2.6.8 and 6.1.1.4'
O O 0.0492 0.0322 'International Tables Vol C Tables 4.2.6.8 and 6.1.1.4'

_space_group_crystal_system      monoclinic
_space_group_IT_number           14
_space_group_name_H-M_alt        'P 21/n'
_space_group_name_Hall           '-P 2yn'

_shelx_space_group_comment       
;
The symmetry employed for this shelxl refinement is uniquely defined
by the following loop, which should always be used as a source of
symmetry information in preference to the above space-group names.
They are only intended as comments.
;

loop_
_space_group_symop_operation_xyz
'x, y, z'
'-x+1/2, y+1/2, -z+1/2'
'-x, -y, -z'
'x-1/2, -y-1/2, z-1/2'

_cell_length_a                   7.4062(2)
_cell_length_b                   15.5550(5)
_cell_length_c                   27.3276(9)
_cell_angle_alpha                90
_cell_angle_beta                 96.466(2)
_cell_angle_gamma                90
_cell_volume                     3128.21(17)
_cell_formula_units_Z            4
_cell_measurement_temperature    180(2)
_cell_measurement_reflns_used    9939
_cell_measurement_theta_min      3.27
_cell_measurement_theta_max      67.14

_exptl_crystal_description       block
_exptl_crystal_colour            colourless
_exptl_crystal_density_meas      ?
_exptl_crystal_density_method    ?
_exptl_crystal_density_diffrn    1.216
_exptl_crystal_F_000             1224
_exptl_transmission_factor_min   ?
_exptl_transmission_factor_max   ?
_exptl_crystal_size_max          0.180
_exptl_crystal_size_mid          0.150
_exptl_crystal_size_min          0.150
_exptl_absorpt_coefficient_mu    0.672
_shelx_estimated_absorpt_T_min   0.889
_shelx_estimated_absorpt_T_max   0.906
_exptl_absorpt_correction_type   multi-scan
_exptl_absorpt_correction_T_min  0.6707
_exptl_absorpt_correction_T_max  0.7528
_exptl_absorpt_process_details   'SADABS (Bruker, 2014)'

_diffrn_ambient_temperature      180(2)
_diffrn_radiation_wavelength     1.54178
_diffrn_radiation_type           CuK\a
_diffrn_source                   'Incoatec I\mS Cu microsource'
_diffrn_measurement_device_type  'Bruker D8-QUEST PHOTON-100'
_diffrn_measurement_method       '\w and \f-scans'
_diffrn_detector_area_resol_mean ?
_diffrn_reflns_number            20249
_diffrn_reflns_av_unetI/netI     0.0269
_diffrn_reflns_av_R_equivalents  0.0307
_diffrn_reflns_limit_h_min       -8
_diffrn_reflns_limit_h_max       8
_diffrn_reflns_limit_k_min       -18
_diffrn_reflns_limit_k_max       17
_diffrn_reflns_limit_l_min       -32
_diffrn_reflns_limit_l_max       28
_diffrn_reflns_theta_min         3.255
_diffrn_reflns_theta_max         67.114
_diffrn_reflns_theta_full        67.114
_diffrn_measured_fraction_theta_max 0.995
_diffrn_measured_fraction_theta_full 0.995
_diffrn_reflns_Laue_measured_fraction_max 0.995
_diffrn_reflns_Laue_measured_fraction_full 0.995
_diffrn_reflns_point_group_measured_fraction_max 0.995
_diffrn_reflns_point_group_measured_fraction_full 0.995
_reflns_number_total             5558
_reflns_number_gt                4525
_reflns_threshold_expression     'I > 2\s(I)'
_reflns_Friedel_coverage         0.000
_reflns_Friedel_fraction_max     .
_reflns_Friedel_fraction_full    .

_reflns_special_details          
;
Reflections were merged by SHELXL according to the crystal
class for the calculation of statistics and refinement.

_reflns_Friedel_fraction is defined as the number of unique
Friedel pairs measured divided by the number that would be
possible theoretically, ignoring centric projections and
systematic absences.
;

_computing_data_collection       'APEX2 (Bruker, 2014)'
_computing_cell_refinement       'SAINT (Bruker, 2014)'
_computing_data_reduction        SAINT
_computing_structure_solution    'SHELXT (Sheldrick, 2015)'
_computing_structure_refinement  'SHELXL (Sheldrick, 2015)'
_computing_molecular_graphics    'Mercury (Macrae et al., 2008)'
_computing_publication_material  SHELXL

_refine_special_details          ?

_refine_ls_structure_factor_coef Fsqd
_refine_ls_matrix_type           full
_refine_ls_weighting_scheme      calc
_refine_ls_weighting_details     
'w=1/[\s^2^(Fo^2^)+(0.0416P)^2^+0.8489P] where P=(Fo^2^+2Fc^2^)/3'
_atom_sites_solution_primary     ?
_atom_sites_solution_secondary   ?
_atom_sites_solution_hydrogens   geom
_refine_ls_hydrogen_treatment    constr
_refine_ls_extinction_method     none
_refine_ls_extinction_coef       .
_refine_ls_number_reflns         5558
_refine_ls_number_parameters     387
_refine_ls_number_restraints     0
_refine_ls_R_factor_all          0.0510
_refine_ls_R_factor_gt           0.0390
_refine_ls_wR_factor_ref         0.0983
_refine_ls_wR_factor_gt          0.0915
_refine_ls_goodness_of_fit_ref   1.048
_refine_ls_restrained_S_all      1.048
_refine_ls_shift/su_max          0.001
_refine_ls_shift/su_mean         0.000
_refine_diff_density_max         0.174
_refine_diff_density_min         -0.192
_refine_diff_density_rms         0.039

loop_
_atom_site_label
_atom_site_type_symbol
_atom_site_fract_x
_atom_site_fract_y
_atom_site_fract_z
_atom_site_U_iso_or_equiv
_atom_site_adp_type
_atom_site_occupancy
_atom_site_site_symmetry_order
_atom_site_calc_flag
_atom_site_refinement_flags_posn
_atom_site_refinement_flags_adp
_atom_site_refinement_flags_occupancy
_atom_site_disorder_assembly
_atom_site_disorder_group
O1 O 0.36528(15) 0.40433(6) 0.60562(4) 0.0378(3) Uani 1 1 d . . . . .
O2 O 0.26002(17) 0.31831(7) 0.54239(4) 0.0436(3) Uani 1 1 d . . . . .
O3 O 0.59236(16) -0.00248(8) 0.71173(5) 0.0506(3) Uani 1 1 d . . . . .
O4 O 0.22870(16) 0.70833(6) 0.50351(4) 0.0410(3) Uani 1 1 d . . . . .
O5 O 0.20629(17) 0.64603(7) 0.42892(4) 0.0456(3) Uani 1 1 d . . . . .
O6 O -0.03042(15) 1.07286(7) 0.35131(5) 0.0470(3) Uani 1 1 d . . . . .
N1 N 0.36211(16) 0.02990(8) 0.75705(5) 0.0371(3) Uani 1 1 d . . . . .
N2 N 0.23815(16) 1.11325(7) 0.39391(5) 0.0321(3) Uani 1 1 d . . . . .
C1 C 0.3282(2) 0.47843(9) 0.57657(5) 0.0331(3) Uani 1 1 d . . . . .
C2 C 0.4736(2) 0.52673(10) 0.56532(6) 0.0399(4) Uani 1 1 d . . . . .
H2A H 0.5946 0.5081 0.5748 0.048 Uiso 1 1 calc R U . . .
C3 C 0.4399(2) 0.60323(10) 0.53981(6) 0.0415(4) Uani 1 1 d . . . . .
H3A H 0.5376 0.6380 0.5316 0.050 Uiso 1 1 calc R U . . .
C4 C 0.2628(2) 0.62794(9) 0.52652(5) 0.0350(3) Uani 1 1 d . . . . .
C5 C 0.1180(2) 0.57926(9) 0.53737(6) 0.0365(4) Uani 1 1 d . . . . .
H5A H -0.0029 0.5975 0.5274 0.044 Uiso 1 1 calc R U . . .
C6 C 0.1511(2) 0.50288(9) 0.56312(6) 0.0357(3) Uani 1 1 d . . . . .
H6A H 0.0533 0.4682 0.5713 0.043 Uiso 1 1 calc R U . . .
C7 C 0.3224(2) 0.32658(9) 0.58457(5) 0.0310(3) Uani 1 1 d . . . . .
C8 C 0.36126(19) 0.25578(9) 0.62058(5) 0.0288(3) Uani 1 1 d . . . . .
C9 C 0.4485(2) 0.26928(10) 0.66768(5) 0.0347(3) Uani 1 1 d . . . . .
H9A H 0.4884 0.3252 0.6778 0.042 Uiso 1 1 calc R U . . .
C10 C 0.4769(2) 0.20063(10) 0.69980(5) 0.0369(4) Uani 1 1 d . . . . .
H10A H 0.5377 0.2097 0.7319 0.044 Uiso 1 1 calc R U . . .
C11 C 0.41786(19) 0.11863(10) 0.68583(5) 0.0311(3) Uani 1 1 d . . . . .
C12 C 0.33272(19) 0.10530(10) 0.63855(6) 0.0344(3) Uani 1 1 d . . . . .
H12A H 0.2933 0.0493 0.6285 0.041 Uiso 1 1 calc R U . . .
C13 C 0.3054(2) 0.17331(9) 0.60623(5) 0.0329(3) Uani 1 1 d . . . . .
H13A H 0.2478 0.1638 0.5738 0.040 Uiso 1 1 calc R U . . .
C14 C 0.4622(2) 0.04290(10) 0.71954(6) 0.0361(4) Uani 1 1 d . . . . .
C15 C 0.1973(2) 0.08063(11) 0.76320(6) 0.0413(4) Uani 1 1 d . . . . .
H15A H 0.1735 0.1184 0.7336 0.050 Uiso 1 1 calc R U . . .
C16 C 0.0314(2) 0.02382(14) 0.76465(7) 0.0552(5) Uani 1 1 d . . . . .
H16A H 0.0231 -0.0165 0.7369 0.083 Uiso 1 1 calc R U . . .
H16B H -0.0781 0.0596 0.7623 0.083 Uiso 1 1 calc R U . . .
H16C H 0.0421 -0.0084 0.7957 0.083 Uiso 1 1 calc R U . . .
C17 C 0.2259(3) 0.13927(13) 0.80784(8) 0.0598(5) Uani 1 1 d . . . . .
H17A H 0.3278 0.1782 0.8044 0.090 Uiso 1 1 calc R U . . .
H17B H 0.2529 0.1045 0.8377 0.090 Uiso 1 1 calc R U . . .
H17C H 0.1155 0.1730 0.8102 0.090 Uiso 1 1 calc R U . . .
C18 C 0.4118(2) -0.04038(12) 0.79272(7) 0.0497(5) Uani 1 1 d . . . . .
H18A H 0.3220 -0.0383 0.8174 0.060 Uiso 1 1 calc R U . . .
C19 C 0.3934(3) -0.12853(13) 0.76878(10) 0.0767(7) Uani 1 1 d . . . . .
H19A H 0.2754 -0.1329 0.7488 0.115 Uiso 1 1 calc R U . . .
H19B H 0.4022 -0.1729 0.7944 0.115 Uiso 1 1 calc R U . . .
H19C H 0.4909 -0.1367 0.7478 0.115 Uiso 1 1 calc R U . . .
C20 C 0.5982(3) -0.02497(17) 0.82104(8) 0.0771(7) Uani 1 1 d . . . . .
H20A H 0.6033 0.0334 0.8347 0.116 Uiso 1 1 calc R U . . .
H20B H 0.6920 -0.0315 0.7987 0.116 Uiso 1 1 calc R U . . .
H20C H 0.6190 -0.0668 0.8479 0.116 Uiso 1 1 calc R U . . .
C21 C 0.19950(19) 0.70940(9) 0.45360(5) 0.0308(3) Uani 1 1 d . . . . .
C22 C 0.16535(18) 0.79803(9) 0.43494(5) 0.0290(3) Uani 1 1 d . . . . .
C23 C 0.1248(2) 0.86501(9) 0.46551(6) 0.0335(3) Uani 1 1 d . . . . .
H23A H 0.1097 0.8542 0.4990 0.040 Uiso 1 1 calc R U . . .
C24 C 0.1066(2) 0.94770(9) 0.44680(6) 0.0349(3) Uani 1 1 d . . . . .
H24A H 0.0773 0.9934 0.4676 0.042 Uiso 1 1 calc R U . . .
C25 C 0.13065(18) 0.96470(9) 0.39814(5) 0.0298(3) Uani 1 1 d . . . . .
C26 C 0.16330(19) 0.89729(9) 0.36713(5) 0.0314(3) Uani 1 1 d . . . . .
H26A H 0.1746 0.9080 0.3334 0.038 Uiso 1 1 calc R U . . .
C27 C 0.17936(19) 0.81433(9) 0.38550(5) 0.0313(3) Uani 1 1 d . . . . .
H27A H 0.2002 0.7681 0.3641 0.038 Uiso 1 1 calc R U . . .
C28 C 0.10786(19) 1.05540(9) 0.37871(6) 0.0321(3) Uani 1 1 d . . . . .
C29 C 0.4094(2) 1.08988(10) 0.42414(6) 0.0381(4) Uani 1 1 d . . . . .
H29A H 0.4151 1.0257 0.4254 0.046 Uiso 1 1 calc R U . . .
C30 C 0.5757(2) 1.12066(12) 0.40087(7) 0.0517(5) Uani 1 1 d . . . . .
H30A H 0.5644 1.1036 0.3661 0.078 Uiso 1 1 calc R U . . .
H30B H 0.6854 1.0948 0.4182 0.078 Uiso 1 1 calc R U . . .
H30C H 0.5842 1.1834 0.4033 0.078 Uiso 1 1 calc R U . . .
C31 C 0.4092(3) 1.12169(13) 0.47680(7) 0.0529(5) Uani 1 1 d . . . . .
H31A H 0.3027 1.0987 0.4907 0.079 Uiso 1 1 calc R U . . .
H31B H 0.4048 1.1847 0.4770 0.079 Uiso 1 1 calc R U . . .
H31C H 0.5201 1.1022 0.4967 0.079 Uiso 1 1 calc R U . . .
C32 C 0.2127(2) 1.20495(10) 0.37995(6) 0.0401(4) Uani 1 1 d . . . . .
H32A H 0.3227 1.2361 0.3954 0.048 Uiso 1 1 calc R U . . .
C33 C 0.2066(3) 1.21839(12) 0.32475(7) 0.0530(5) Uani 1 1 d . . . . .
H33A H 0.3103 1.1893 0.3127 0.079 Uiso 1 1 calc R U . . .
H33B H 0.2122 1.2800 0.3177 0.079 Uiso 1 1 calc R U . . .
H33C H 0.0933 1.1945 0.3082 0.079 Uiso 1 1 calc R U . . .
C34 C 0.0509(3) 1.24386(11) 0.40145(8) 0.0603(5) Uani 1 1 d . . . . .
H34A H 0.0647 1.2353 0.4372 0.090 Uiso 1 1 calc R U . . .
H34B H -0.0610 1.2159 0.3869 0.090 Uiso 1 1 calc R U . . .
H34C H 0.0446 1.3055 0.3942 0.090 Uiso 1 1 calc R U . . .

loop_
_atom_site_aniso_label
_atom_site_aniso_U_11
_atom_site_aniso_U_22
_atom_site_aniso_U_33
_atom_site_aniso_U_23
_atom_site_aniso_U_13
_atom_site_aniso_U_12
O1 0.0594(7) 0.0242(5) 0.0289(6) 0.0041(4) 0.0010(5) 0.0021(5)
O2 0.0701(8) 0.0312(6) 0.0277(6) 0.0015(5) -0.0016(5) 0.0049(5)
O3 0.0482(7) 0.0508(7) 0.0565(8) 0.0254(6) 0.0219(6) 0.0154(6)
O4 0.0714(8) 0.0220(5) 0.0291(6) 0.0023(4) 0.0029(5) 0.0033(5)
O5 0.0771(8) 0.0267(6) 0.0331(6) -0.0029(5) 0.0070(5) 0.0041(5)
O6 0.0395(6) 0.0415(6) 0.0574(8) 0.0131(6) -0.0060(5) 0.0015(5)
N1 0.0324(7) 0.0437(8) 0.0361(7) 0.0168(6) 0.0080(5) 0.0023(6)
N2 0.0371(7) 0.0241(6) 0.0356(7) 0.0039(5) 0.0058(5) 0.0014(5)
C1 0.0523(9) 0.0224(7) 0.0244(7) 0.0007(6) 0.0041(6) 0.0030(6)
C2 0.0457(9) 0.0323(8) 0.0418(9) 0.0045(7) 0.0055(7) 0.0044(7)
C3 0.0528(10) 0.0307(8) 0.0423(9) 0.0036(7) 0.0116(7) -0.0027(7)
C4 0.0573(10) 0.0220(7) 0.0256(8) 0.0007(6) 0.0043(7) 0.0027(7)
C5 0.0472(9) 0.0275(8) 0.0340(8) -0.0026(6) 0.0008(7) 0.0035(7)
C6 0.0483(9) 0.0265(7) 0.0327(8) -0.0002(6) 0.0062(6) -0.0033(6)
C7 0.0390(8) 0.0266(7) 0.0283(8) 0.0016(6) 0.0073(6) 0.0031(6)
C8 0.0315(7) 0.0280(7) 0.0280(7) 0.0030(6) 0.0075(6) 0.0028(6)
C9 0.0459(9) 0.0280(8) 0.0301(8) -0.0001(6) 0.0044(6) 0.0001(6)
C10 0.0464(9) 0.0394(9) 0.0241(8) 0.0033(7) 0.0009(6) 0.0024(7)
C11 0.0290(7) 0.0336(8) 0.0320(8) 0.0085(6) 0.0092(6) 0.0022(6)
C12 0.0335(8) 0.0286(8) 0.0405(9) 0.0046(7) 0.0008(6) -0.0026(6)
C13 0.0355(8) 0.0321(8) 0.0302(8) 0.0028(6) -0.0006(6) 0.0001(6)
C14 0.0327(8) 0.0389(9) 0.0372(9) 0.0128(7) 0.0062(6) 0.0012(7)
C15 0.0339(8) 0.0520(10) 0.0388(9) 0.0141(8) 0.0080(6) 0.0046(7)
C16 0.0347(9) 0.0796(14) 0.0515(11) 0.0134(10) 0.0063(8) -0.0045(9)
C17 0.0640(12) 0.0590(12) 0.0583(12) 0.0010(10) 0.0160(10) 0.0012(10)
C18 0.0431(9) 0.0576(11) 0.0507(11) 0.0329(9) 0.0154(8) 0.0066(8)
C19 0.0910(17) 0.0485(12) 0.0983(18) 0.0333(12) 0.0453(14) 0.0084(11)
C20 0.0484(11) 0.118(2) 0.0636(14) 0.0569(14) 0.0007(9) 0.0080(12)
C21 0.0359(8) 0.0282(8) 0.0288(8) 0.0011(6) 0.0056(6) -0.0018(6)
C22 0.0303(7) 0.0257(7) 0.0312(8) 0.0013(6) 0.0041(6) -0.0019(6)
C23 0.0444(9) 0.0290(8) 0.0278(8) 0.0013(6) 0.0078(6) -0.0017(6)
C24 0.0464(9) 0.0255(7) 0.0340(8) -0.0017(6) 0.0096(6) 0.0010(6)
C25 0.0276(7) 0.0285(7) 0.0333(8) 0.0033(6) 0.0037(6) -0.0016(6)
C26 0.0342(8) 0.0332(8) 0.0275(7) 0.0043(6) 0.0063(6) 0.0012(6)
C27 0.0350(8) 0.0283(7) 0.0314(8) -0.0010(6) 0.0065(6) 0.0019(6)
C28 0.0338(8) 0.0304(8) 0.0332(8) 0.0044(6) 0.0081(6) 0.0024(6)
C29 0.0370(8) 0.0322(8) 0.0441(9) 0.0011(7) 0.0001(7) -0.0012(6)
C30 0.0399(9) 0.0487(10) 0.0675(13) -0.0055(9) 0.0102(8) -0.0047(8)
C31 0.0570(11) 0.0565(11) 0.0433(10) -0.0007(9) -0.0030(8) -0.0074(9)
C32 0.0508(10) 0.0248(8) 0.0457(10) 0.0057(7) 0.0101(7) 0.0011(7)
C33 0.0714(12) 0.0405(10) 0.0495(11) 0.0161(8) 0.0181(9) 0.0047(9)
C34 0.0829(14) 0.0351(9) 0.0678(13) 0.0072(9) 0.0297(11) 0.0200(9)

_geom_special_details            
;
All esds (except the esd in the dihedral angle between two l.s. planes)
are estimated using the full covariance matrix.  The cell esds are taken
into account individually in the estimation of esds in distances, angles
and torsion angles; correlations between esds in cell parameters are only
used when they are defined by crystal symmetry.  An approximate (isotropic)
treatment of cell esds is used for estimating esds involving l.s. planes.
;

loop_
_geom_bond_atom_site_label_1
_geom_bond_atom_site_label_2
_geom_bond_distance
_geom_bond_site_symmetry_2
_geom_bond_publ_flag
O1 C7 1.3612(17) . ?
O1 C1 1.4091(17) . ?
O2 C7 1.1996(18) . ?
O3 C14 1.2328(18) . ?
O4 C21 1.3570(18) . ?
O4 C4 1.4095(17) . ?
O5 C21 1.1986(17) . ?
O6 C28 1.2291(18) . ?
N1 C14 1.3462(19) . ?
N1 C15 1.4790(19) . ?
N1 C18 1.4831(19) . ?
N2 C28 1.3502(19) . ?
N2 C29 1.4792(19) . ?
N2 C32 1.4831(18) . ?
C1 C6 1.375(2) . ?
C1 C2 1.376(2) . ?
C2 C3 1.388(2) . ?
C2 H2A 0.9500 . ?
C3 C4 1.376(2) . ?
C3 H3A 0.9500 . ?
C4 C5 1.372(2) . ?
C5 C6 1.388(2) . ?
C5 H5A 0.9500 . ?
C6 H6A 0.9500 . ?
C7 C8 1.4833(19) . ?
C8 C9 1.390(2) . ?
C8 C13 1.391(2) . ?
C9 C10 1.383(2) . ?
C9 H9A 0.9500 . ?
C10 C11 1.388(2) . ?
C10 H10A 0.9500 . ?
C11 C12 1.388(2) . ?
C11 C14 1.509(2) . ?
C12 C13 1.378(2) . ?
C12 H12A 0.9500 . ?
C13 H13A 0.9500 . ?
C15 C16 1.517(2) . ?
C15 C17 1.519(3) . ?
C15 H15A 1.0000 . ?
C16 H16A 0.9800 . ?
C16 H16B 0.9800 . ?
C16 H16C 0.9800 . ?
C17 H17A 0.9800 . ?
C17 H17B 0.9800 . ?
C17 H17C 0.9800 . ?
C18 C19 1.519(3) . ?
C18 C20 1.524(3) . ?
C18 H18A 1.0000 . ?
C19 H19A 0.9800 . ?
C19 H19B 0.9800 . ?
C19 H19C 0.9800 . ?
C20 H20A 0.9800 . ?
C20 H20B 0.9800 . ?
C20 H20C 0.9800 . ?
C21 C22 1.482(2) . ?
C22 C23 1.389(2) . ?
C22 C27 1.390(2) . ?
C23 C24 1.385(2) . ?
C23 H23A 0.9500 . ?
C24 C25 1.387(2) . ?
C24 H24A 0.9500 . ?
C25 C26 1.387(2) . ?
C25 C28 1.510(2) . ?
C26 C27 1.385(2) . ?
C26 H26A 0.9500 . ?
C27 H27A 0.9500 . ?
C29 C31 1.522(2) . ?
C29 C30 1.526(2) . ?
C29 H29A 1.0000 . ?
C30 H30A 0.9800 . ?
C30 H30B 0.9800 . ?
C30 H30C 0.9800 . ?
C31 H31A 0.9800 . ?
C31 H31B 0.9800 . ?
C31 H31C 0.9800 . ?
C32 C34 1.518(2) . ?
C32 C33 1.518(2) . ?
C32 H32A 1.0000 . ?
C33 H33A 0.9800 . ?
C33 H33B 0.9800 . ?
C33 H33C 0.9800 . ?
C34 H34A 0.9800 . ?
C34 H34B 0.9800 . ?
C34 H34C 0.9800 . ?

loop_
_geom_angle_atom_site_label_1
_geom_angle_atom_site_label_2
_geom_angle_atom_site_label_3
_geom_angle
_geom_angle_site_symmetry_1
_geom_angle_site_symmetry_3
_geom_angle_publ_flag
C7 O1 C1 117.86(11) . . ?
C21 O4 C4 117.36(11) . . ?
C14 N1 C15 122.59(12) . . ?
C14 N1 C18 119.61(13) . . ?
C15 N1 C18 117.74(12) . . ?
C28 N2 C29 123.11(12) . . ?
C28 N2 C32 119.74(12) . . ?
C29 N2 C32 117.15(12) . . ?
C6 C1 C2 122.43(14) . . ?
C6 C1 O1 119.76(14) . . ?
C2 C1 O1 117.69(14) . . ?
C1 C2 C3 118.63(15) . . ?
C1 C2 H2A 120.7 . . ?
C3 C2 H2A 120.7 . . ?
C4 C3 C2 118.99(15) . . ?
C4 C3 H3A 120.5 . . ?
C2 C3 H3A 120.5 . . ?
C5 C4 C3 122.25(14) . . ?
C5 C4 O4 118.76(14) . . ?
C3 C4 O4 118.88(14) . . ?
C4 C5 C6 118.98(15) . . ?
C4 C5 H5A 120.5 . . ?
C6 C5 H5A 120.5 . . ?
C1 C6 C5 118.71(15) . . ?
C1 C6 H6A 120.6 . . ?
C5 C6 H6A 120.6 . . ?
O2 C7 O1 123.20(13) . . ?
O2 C7 C8 125.65(14) . . ?
O1 C7 C8 111.15(12) . . ?
C9 C8 C13 119.54(13) . . ?
C9 C8 C7 122.51(13) . . ?
C13 C8 C7 117.94(13) . . ?
C10 C9 C8 119.52(14) . . ?
C10 C9 H9A 120.2 . . ?
C8 C9 H9A 120.2 . . ?
C9 C10 C11 120.94(14) . . ?
C9 C10 H10A 119.5 . . ?
C11 C10 H10A 119.5 . . ?
C12 C11 C10 119.31(13) . . ?
C12 C11 C14 119.78(14) . . ?
C10 C11 C14 120.61(13) . . ?
C13 C12 C11 120.02(14) . . ?
C13 C12 H12A 120.0 . . ?
C11 C12 H12A 120.0 . . ?
C12 C13 C8 120.65(14) . . ?
C12 C13 H13A 119.7 . . ?
C8 C13 H13A 119.7 . . ?
O3 C14 N1 123.66(14) . . ?
O3 C14 C11 117.52(13) . . ?
N1 C14 C11 118.80(13) . . ?
N1 C15 C16 111.91(15) . . ?
N1 C15 C17 111.67(14) . . ?
C16 C15 C17 111.66(15) . . ?
N1 C15 H15A 107.1 . . ?
C16 C15 H15A 107.1 . . ?
C17 C15 H15A 107.1 . . ?
C15 C16 H16A 109.5 . . ?
C15 C16 H16B 109.5 . . ?
H16A C16 H16B 109.5 . . ?
C15 C16 H16C 109.5 . . ?
H16A C16 H16C 109.5 . . ?
H16B C16 H16C 109.5 . . ?
C15 C17 H17A 109.5 . . ?
C15 C17 H17B 109.5 . . ?
H17A C17 H17B 109.5 . . ?
C15 C17 H17C 109.5 . . ?
H17A C17 H17C 109.5 . . ?
H17B C17 H17C 109.5 . . ?
N1 C18 C19 112.26(16) . . ?
N1 C18 C20 111.18(15) . . ?
C19 C18 C20 113.13(18) . . ?
N1 C18 H18A 106.6 . . ?
C19 C18 H18A 106.6 . . ?
C20 C18 H18A 106.6 . . ?
C18 C19 H19A 109.5 . . ?
C18 C19 H19B 109.5 . . ?
H19A C19 H19B 109.5 . . ?
C18 C19 H19C 109.5 . . ?
H19A C19 H19C 109.5 . . ?
H19B C19 H19C 109.5 . . ?
C18 C20 H20A 109.5 . . ?
C18 C20 H20B 109.5 . . ?
H20A C20 H20B 109.5 . . ?
C18 C20 H20C 109.5 . . ?
H20A C20 H20C 109.5 . . ?
H20B C20 H20C 109.5 . . ?
O5 C21 O4 122.92(13) . . ?
O5 C21 C22 126.01(13) . . ?
O4 C21 C22 111.04(12) . . ?
C23 C22 C27 119.50(13) . . ?
C23 C22 C21 122.07(13) . . ?
C27 C22 C21 118.41(13) . . ?
C24 C23 C22 119.55(14) . . ?
C24 C23 H23A 120.2 . . ?
C22 C23 H23A 120.2 . . ?
C23 C24 C25 120.89(14) . . ?
C23 C24 H24A 119.6 . . ?
C25 C24 H24A 119.6 . . ?
C26 C25 C24 119.47(13) . . ?
C26 C25 C28 120.79(13) . . ?
C24 C25 C28 119.60(13) . . ?
C27 C26 C25 119.80(14) . . ?
C27 C26 H26A 120.1 . . ?
C25 C26 H26A 120.1 . . ?
C26 C27 C22 120.64(14) . . ?
C26 C27 H27A 119.7 . . ?
C22 C27 H27A 119.7 . . ?
O6 C28 N2 123.90(14) . . ?
O6 C28 C25 118.23(13) . . ?
N2 C28 C25 117.82(12) . . ?
N2 C29 C31 110.87(13) . . ?
N2 C29 C30 111.83(14) . . ?
C31 C29 C30 112.26(14) . . ?
N2 C29 H29A 107.2 . . ?
C31 C29 H29A 107.2 . . ?
C30 C29 H29A 107.2 . . ?
C29 C30 H30A 109.5 . . ?
C29 C30 H30B 109.5 . . ?
H30A C30 H30B 109.5 . . ?
C29 C30 H30C 109.5 . . ?
H30A C30 H30C 109.5 . . ?
H30B C30 H30C 109.5 . . ?
C29 C31 H31A 109.5 . . ?
C29 C31 H31B 109.5 . . ?
H31A C31 H31B 109.5 . . ?
C29 C31 H31C 109.5 . . ?
H31A C31 H31C 109.5 . . ?
H31B C31 H31C 109.5 . . ?
N2 C32 C34 111.52(13) . . ?
N2 C32 C33 112.12(13) . . ?
C34 C32 C33 113.14(15) . . ?
N2 C32 H32A 106.5 . . ?
C34 C32 H32A 106.5 . . ?
C33 C32 H32A 106.5 . . ?
C32 C33 H33A 109.5 . . ?
C32 C33 H33B 109.5 . . ?
H33A C33 H33B 109.5 . . ?
C32 C33 H33C 109.5 . . ?
H33A C33 H33C 109.5 . . ?
H33B C33 H33C 109.5 . . ?
C32 C34 H34A 109.5 . . ?
C32 C34 H34B 109.5 . . ?
H34A C34 H34B 109.5 . . ?
C32 C34 H34C 109.5 . . ?
H34A C34 H34C 109.5 . . ?
H34B C34 H34C 109.5 . . ?

loop_
_geom_torsion_atom_site_label_1
_geom_torsion_atom_site_label_2
_geom_torsion_atom_site_label_3
_geom_torsion_atom_site_label_4
_geom_torsion
_geom_torsion_site_symmetry_1
_geom_torsion_site_symmetry_2
_geom_torsion_site_symmetry_3
_geom_torsion_site_symmetry_4
_geom_torsion_publ_flag
C7 O1 C1 C6 69.47(18) . . . . ?
C7 O1 C1 C2 -114.51(15) . . . . ?
C6 C1 C2 C3 0.5(2) . . . . ?
O1 C1 C2 C3 -175.39(14) . . . . ?
C1 C2 C3 C4 -0.2(2) . . . . ?
C2 C3 C4 C5 -0.4(2) . . . . ?
C2 C3 C4 O4 175.84(14) . . . . ?
C21 O4 C4 C5 -87.28(17) . . . . ?
C21 O4 C4 C3 96.36(17) . . . . ?
C3 C4 C5 C6 0.7(2) . . . . ?
O4 C4 C5 C6 -175.51(13) . . . . ?
C2 C1 C6 C5 -0.2(2) . . . . ?
O1 C1 C6 C5 175.63(13) . . . . ?
C4 C5 C6 C1 -0.4(2) . . . . ?
C1 O1 C7 O2 2.2(2) . . . . ?
C1 O1 C7 C8 -177.17(12) . . . . ?
O2 C7 C8 C9 174.15(15) . . . . ?
O1 C7 C8 C9 -6.5(2) . . . . ?
O2 C7 C8 C13 -6.6(2) . . . . ?
O1 C7 C8 C13 172.77(12) . . . . ?
C13 C8 C9 C10 -0.6(2) . . . . ?
C7 C8 C9 C10 178.57(14) . . . . ?
C8 C9 C10 C11 -0.7(2) . . . . ?
C9 C10 C11 C12 1.4(2) . . . . ?
C9 C10 C11 C14 175.16(14) . . . . ?
C10 C11 C12 C13 -0.9(2) . . . . ?
C14 C11 C12 C13 -174.66(13) . . . . ?
C11 C12 C13 C8 -0.4(2) . . . . ?
C9 C8 C13 C12 1.2(2) . . . . ?
C7 C8 C13 C12 -178.06(13) . . . . ?
C15 N1 C14 O3 -174.68(16) . . . . ?
C18 N1 C14 O3 2.4(3) . . . . ?
C15 N1 C14 C11 7.3(2) . . . . ?
C18 N1 C14 C11 -175.61(14) . . . . ?
C12 C11 C14 O3 75.39(19) . . . . ?
C10 C11 C14 O3 -98.31(19) . . . . ?
C12 C11 C14 N1 -106.48(18) . . . . ?
C10 C11 C14 N1 79.82(19) . . . . ?
C14 N1 C15 C16 122.78(17) . . . . ?
C18 N1 C15 C16 -54.4(2) . . . . ?
C14 N1 C15 C17 -111.21(17) . . . . ?
C18 N1 C15 C17 71.65(19) . . . . ?
C14 N1 C18 C19 -64.3(2) . . . . ?
C15 N1 C18 C19 112.96(17) . . . . ?
C14 N1 C18 C20 63.6(2) . . . . ?
C15 N1 C18 C20 -119.18(18) . . . . ?
C4 O4 C21 O5 -2.0(2) . . . . ?
C4 O4 C21 C22 179.86(12) . . . . ?
O5 C21 C22 C23 167.24(15) . . . . ?
O4 C21 C22 C23 -14.7(2) . . . . ?
O5 C21 C22 C27 -14.5(2) . . . . ?
O4 C21 C22 C27 163.62(13) . . . . ?
C27 C22 C23 C24 -2.8(2) . . . . ?
C21 C22 C23 C24 175.52(14) . . . . ?
C22 C23 C24 C25 -0.8(2) . . . . ?
C23 C24 C25 C26 3.6(2) . . . . ?
C23 C24 C25 C28 179.33(14) . . . . ?
C24 C25 C26 C27 -2.8(2) . . . . ?
C28 C25 C26 C27 -178.44(13) . . . . ?
C25 C26 C27 C22 -0.8(2) . . . . ?
C23 C22 C27 C26 3.6(2) . . . . ?
C21 C22 C27 C26 -174.75(13) . . . . ?
C29 N2 C28 O6 -175.73(15) . . . . ?
C32 N2 C28 O6 3.9(2) . . . . ?
C29 N2 C28 C25 6.6(2) . . . . ?
C32 N2 C28 C25 -173.75(13) . . . . ?
C26 C25 C28 O6 70.16(19) . . . . ?
C24 C25 C28 O6 -105.50(17) . . . . ?
C26 C25 C28 N2 -112.06(16) . . . . ?
C24 C25 C28 N2 72.28(18) . . . . ?
C28 N2 C29 C31 -107.57(16) . . . . ?
C32 N2 C29 C31 72.81(17) . . . . ?
C28 N2 C29 C30 126.31(15) . . . . ?
C32 N2 C29 C30 -53.31(18) . . . . ?
C28 N2 C32 C34 63.1(2) . . . . ?
C29 N2 C32 C34 -117.23(17) . . . . ?
C28 N2 C32 C33 -64.92(19) . . . . ?
C29 N2 C32 C33 114.71(16) . . . . ?

_shelx_res_file                  
;

    CH_B2_0008.res created by SHELXL-2014/7


TITL CH_B2_0008 in P2(1)/n
CELL  1.54178   7.4062  15.5550  27.3276   90.000   96.466   90.000
ZERR    4.000   0.0002   0.0005   0.0009    0.000    0.002    0.000
LATT  1
SYMM 1/2-X, 1/2+Y, 1/2-Z
SFAC C H N O
UNIT 136 160 8 24
SIZE 0.18 0.15 0.15
TEMP -93
L.S. 10
ACTA
BOND $H
CONF
LIST 4
FMAP 2
PLAN -10
WGHT    0.041600    0.848900
FVAR       0.31533
O1    4    0.365282    0.404326    0.605623    11.00000    0.05943    0.02415 =
         0.02892    0.00414    0.00101    0.00215
O2    4    0.260024    0.318314    0.542392    11.00000    0.07014    0.03118 =
         0.02773    0.00154   -0.00162    0.00492
O3    4    0.592360   -0.002485    0.711728    11.00000    0.04822    0.05078 =
         0.05650    0.02539    0.02186    0.01541
O4    4    0.228697    0.708328    0.503514    11.00000    0.07144    0.02199 =
         0.02909    0.00230    0.00293    0.00329
O5    4    0.206292    0.646028    0.428920    11.00000    0.07712    0.02670 =
         0.03310   -0.00290    0.00704    0.00407
O6    4   -0.030422    1.072855    0.351308    11.00000    0.03948    0.04148 =
         0.05737    0.01306   -0.00602    0.00150
N1    3    0.362111    0.029897    0.757053    11.00000    0.03244    0.04366 =
         0.03610    0.01678    0.00798    0.00226
N2    3    0.238147    1.113250    0.393909    11.00000    0.03709    0.02410 =
         0.03556    0.00391    0.00578    0.00141
C1    1    0.328185    0.478431    0.576568    11.00000    0.05232    0.02245 =
         0.02443    0.00075    0.00411    0.00300
C2    1    0.473619    0.526734    0.565323    11.00000    0.04566    0.03229 =
         0.04184    0.00448    0.00550    0.00440
AFIX  43
H2A   2    0.594636    0.508088    0.574832    11.00000   -1.20000
AFIX   0
C3    1    0.439868    0.603230    0.539811    11.00000    0.05282    0.03073 =
         0.04229    0.00356    0.01161   -0.00266
AFIX  43
H3A   2    0.537567    0.638016    0.531645    11.00000   -1.20000
AFIX   0
C4    1    0.262765    0.627939    0.526519    11.00000    0.05732    0.02201 =
         0.02557    0.00073    0.00426    0.00275
C5    1    0.118041    0.579260    0.537373    11.00000    0.04720    0.02746 =
         0.03396   -0.00258    0.00082    0.00354
AFIX  43
H5A   2   -0.002930    0.597532    0.527428    11.00000   -1.20000
AFIX   0
C6    1    0.151077    0.502875    0.563118    11.00000    0.04833    0.02645 =
         0.03266   -0.00018    0.00624   -0.00333
AFIX  43
H6A   2    0.053253    0.468172    0.571283    11.00000   -1.20000
AFIX   0
C7    1    0.322421    0.326584    0.584575    11.00000    0.03900    0.02664 =
         0.02830    0.00162    0.00731    0.00307
C8    1    0.361260    0.255781    0.620582    11.00000    0.03145    0.02802 =
         0.02802    0.00298    0.00751    0.00283
C9    1    0.448520    0.269278    0.667685    11.00000    0.04595    0.02798 =
         0.03009   -0.00010    0.00440    0.00014
AFIX  43
H9A   2    0.488374    0.325248    0.677752    11.00000   -1.20000
AFIX   0
C10   1    0.476927    0.200634    0.699804    11.00000    0.04641    0.03937 =
         0.02407    0.00327    0.00089    0.00238
AFIX  43
H10A  2    0.537727    0.209741    0.731884    11.00000   -1.20000
AFIX   0
C11   1    0.417856    0.118630    0.685827    11.00000    0.02905    0.03365 =
         0.03204    0.00850    0.00917    0.00219
C12   1    0.332719    0.105296    0.638548    11.00000    0.03352    0.02856 =
         0.04049    0.00463    0.00082   -0.00259
AFIX  43
H12A  2    0.293287    0.049277    0.628457    11.00000   -1.20000
AFIX   0
C13   1    0.305367    0.173309    0.606234    11.00000    0.03553    0.03211 =
         0.03022    0.00276   -0.00057    0.00008
AFIX  43
H13A  2    0.247769    0.163758    0.573844    11.00000   -1.20000
AFIX   0
C14   1    0.462193    0.042903    0.719543    11.00000    0.03273    0.03895 =
         0.03723    0.01277    0.00616    0.00118
C15   1    0.197280    0.080633    0.763202    11.00000    0.03395    0.05203 =
         0.03882    0.01408    0.00802    0.00463
AFIX  13
H15A  2    0.173480    0.118388    0.733559    11.00000   -1.20000
AFIX   0
C16   1    0.031415    0.023822    0.764651    11.00000    0.03469    0.07963 =
         0.05147    0.01336    0.00632   -0.00455
AFIX 137
H16A  2    0.023095   -0.016514    0.736940    11.00000   -1.50000
H16B  2   -0.078068    0.059648    0.762276    11.00000   -1.50000
H16C  2    0.042096   -0.008359    0.795672    11.00000   -1.50000
AFIX   0
C17   1    0.225912    0.139274    0.807836    11.00000    0.06399    0.05902 =
         0.05834    0.00103    0.01604    0.00119
AFIX 137
H17A  2    0.327832    0.178163    0.804407    11.00000   -1.50000
H17B  2    0.252874    0.104488    0.837663    11.00000   -1.50000
H17C  2    0.115507    0.173011    0.810238    11.00000   -1.50000
AFIX   0
C18   1    0.411776   -0.040377    0.792723    11.00000    0.04307    0.05764 =
         0.05074    0.03293    0.01541    0.00660
AFIX  13
H18A  2    0.321978   -0.038327    0.817422    11.00000   -1.20000
AFIX   0
C19   1    0.393448   -0.128535    0.768782    11.00000    0.09104    0.04852 =
         0.09834    0.03333    0.04531    0.00837
AFIX 137
H19A  2    0.275413   -0.132861    0.748759    11.00000   -1.50000
H19B  2    0.402207   -0.172939    0.794379    11.00000   -1.50000
H19C  2    0.490897   -0.136686    0.747759    11.00000   -1.50000
AFIX   0
C20   1    0.598172   -0.024966    0.821042    11.00000    0.04843    0.11791 =
         0.06363    0.05689    0.00068    0.00803
AFIX 137
H20A  2    0.603340    0.033353    0.834697    11.00000   -1.50000
H20B  2    0.692034   -0.031541    0.798745    11.00000   -1.50000
H20C  2    0.619031   -0.066797    0.847900    11.00000   -1.50000
AFIX   0
C21   1    0.199497    0.709399    0.453597    11.00000    0.03594    0.02823 =
         0.02878    0.00107    0.00565   -0.00185
C22   1    0.165350    0.798027    0.434937    11.00000    0.03033    0.02569 =
         0.03123    0.00128    0.00409   -0.00187
C23   1    0.124809    0.865015    0.465506    11.00000    0.04442    0.02905 =
         0.02781    0.00126    0.00783   -0.00168
AFIX  43
H23A  2    0.109651    0.854176    0.499011    11.00000   -1.20000
AFIX   0
C24   1    0.106644    0.947703    0.446802    11.00000    0.04638    0.02548 =
         0.03403   -0.00166    0.00964    0.00097
AFIX  43
H24A  2    0.077344    0.993390    0.467586    11.00000   -1.20000
AFIX   0
C25   1    0.130652    0.964701    0.398142    11.00000    0.02765    0.02846 =
         0.03334    0.00326    0.00370   -0.00162
C26   1    0.163298    0.897286    0.367132    11.00000    0.03423    0.03322 =
         0.02746    0.00427    0.00631    0.00123
AFIX  43
H26A  2    0.174610    0.907971    0.333385    11.00000   -1.20000
AFIX   0
C27   1    0.179364    0.814334    0.385500    11.00000    0.03496    0.02828 =
         0.03135   -0.00095    0.00645    0.00186
AFIX  43
H27A  2    0.200165    0.768126    0.364105    11.00000   -1.20000
AFIX   0
C28   1    0.107862    1.055401    0.378712    11.00000    0.03379    0.03038 =
         0.03325    0.00444    0.00813    0.00239
C29   1    0.409421    1.089875    0.424144    11.00000    0.03696    0.03221 =
         0.04413    0.00107    0.00005   -0.00124
AFIX  13
H29A  2    0.415123    1.025675    0.425449    11.00000   -1.20000
AFIX   0
C30   1    0.575746    1.120665    0.400871    11.00000    0.03992    0.04871 =
         0.06745   -0.00554    0.01016   -0.00465
AFIX 137
H30A  2    0.564405    1.103572    0.366145    11.00000   -1.50000
H30B  2    0.685430    1.094775    0.418234    11.00000   -1.50000
H30C  2    0.584238    1.183425    0.403287    11.00000   -1.50000
AFIX   0
C31   1    0.409238    1.121686    0.476803    11.00000    0.05700    0.05650 =
         0.04333   -0.00068   -0.00296   -0.00740
AFIX 137
H31A  2    0.302724    1.098733    0.490658    11.00000   -1.50000
H31B  2    0.404816    1.184651    0.476985    11.00000   -1.50000
H31C  2    0.520055    1.102159    0.496675    11.00000   -1.50000
AFIX   0
C32   1    0.212673    1.204951    0.379948    11.00000    0.05085    0.02477 =
         0.04567    0.00573    0.01010    0.00108
AFIX  13
H32A  2    0.322683    1.236148    0.395393    11.00000   -1.20000
AFIX   0
C33   1    0.206577    1.218385    0.324754    11.00000    0.07144    0.04047 =
         0.04952    0.01607    0.01812    0.00467
AFIX 137
H33A  2    0.310316    1.189290    0.312710    11.00000   -1.50000
H33B  2    0.212200    1.280032    0.317684    11.00000   -1.50000
H33C  2    0.093280    1.194503    0.308243    11.00000   -1.50000
AFIX   0
C34   1    0.050910    1.243859    0.401447    11.00000    0.08286    0.03512 =
         0.06782    0.00722    0.02968    0.02002
AFIX 137
H34A  2    0.064664    1.235252    0.437198    11.00000   -1.50000
H34B  2   -0.060961    1.215892    0.386850    11.00000   -1.50000
H34C  2    0.044615    1.305547    0.394169    11.00000   -1.50000

AFIX   0
HKLF 4

REM  CH_B2_0008 in P2(1)/n
REM R1 =  0.0390 for    4525 Fo > 4sig(Fo)  and  0.0510 for all    5558 data
REM    387 parameters refined using      0 restraints

END

WGHT      0.0414      0.8477

REM Highest difference peak  0.174,  deepest hole -0.192,  1-sigma level  0.039
Q1    1   0.7278  0.0027  0.8127  11.00000  0.05    0.17
Q2    1   0.6486  0.0469  0.7325  11.00000  0.05    0.15
Q3    1   0.6778 -0.0819  0.7894  11.00000  0.05    0.15
Q4    1   0.5565  1.1873  0.3770  11.00000  0.05    0.14
Q5    1   0.2425  1.1739  0.2964  11.00000  0.05    0.13
Q6    1   0.0904  0.8188  0.4452  11.00000  0.05    0.13
Q7    1   0.2513  1.2941  0.3355  11.00000  0.05    0.13
Q8    1   0.3458  0.5970  0.5196  11.00000  0.05    0.13
Q9    1  -0.0977  1.2215  0.3699  11.00000  0.05    0.12
Q10   1   0.5604  0.3168  0.6687  11.00000  0.05    0.12
;
_shelx_res_checksum              17869
